# Supplementary material for: Bilosomes and Biloparticles for the Delivery of Lipophilic Drugs: A Preliminary Study
Source: Antioxidants (Basel). 2023 Nov 21;12(12):2025. doi: 10.3390/antiox12122025 (PMC10741235; doi:10.3390/antiox12122025)
Supplement: Supplementary file 1 [file antioxidants-12-02025-s001.zip]

Archive with 1 entries (1 files):
- antioxidants-2701543-supplementary.pdf
